# Supplementary material for: Thirty-Two Years Screening for Diabetic Retinopathy in a Single Centre: An Assessment of Visual Outcomes
Source: Med Sci (Basel). 2026 Jun 28;14(3):355. doi: 10.3390/medsci14030355 (PMC13414420; doi:10.3390/medsci14030355)
Supplement: Supplementary file 1 [file medsci-14-00355-s001.zip]

Archive with 1 entries (1 files):
- medsci-4231613-Supplementary.pdf
